# Supplementary material for: Accuracy and repeatability of the Microsoft Azure Kinect for clinical measurement of motor function
Source: PLoS One. 2023 Jan 26;18(1):e0279697. doi: 10.1371/journal.pone.0279697 (PMC9879399; doi:10.1371/journal.pone.0279697)
Supplement: S1 File — (XLSX) [file pone.0279697.s001.xlsx]

## Sheet: SAS
JointName	Diff_3Dmean	XcorrCoeff	YcorrCoeff	ZcorrCoeff	Xsnr	Ysnr	Zsnr
	K2	K2	K2	K2	K2	K2	K2
ankleL	20.77 (8.68)	0.65 (0.34)	-0.11 (0.44)	0.55 (0.39)	-3.26 (8.26)	-17.37 (7.07)	-5.35 (8.92)
ankleR	19.50 (6.59)	0.55 (0.37)	-0.17 (0.43)	0.61 (0.34)	-3.65 (6.04)	-17.52 (6.75)	-5.01 (9.56)
elbowL	29.29 (24.97)	0.85 (0.22)	0.99 (0.01)	0.99 (0.05)	6.41 (4.88)	19.55 (4.17)	21.15 (8.24)
elbowR	35.20 (43.75)	0.77 (0.23)	0.99 (0.02)	0.96 (0.14)	4.79 (4.19)	19.52 (4.62)	20.92 (8.85)
footL	37.69 (11.50)	0.18 (0.48)	-0.37 (0.24)	0.27 (0.39)	-12.31 (7.26)	-21.34 (5.63)	-17.61 (11.14)
footR	36.88 (12.82)	0.20 (0.41)	-0.37 (0.25)	0.27 (0.42)	-12.03 (7.45)	-19.86 (6.08)	-17.80 (11.83)
handL	27.14 (13.95)	0.90 (0.14)	0.99 (0.01)	1.00 (0.01)	8.58 (3.92)	18.92 (4.32)	21.71 (4.57)
handR	28.93 (13.33)	0.82 (0.23)	0.99 (0.01)	1.00 (0.01)	7.05 (5.27)	18.29 (3.98)	21.62 (4.29)
head	25.13 (12.44)	0.73 (0.29)	0.99 (0.02)	1.00 (0.01)	2.51 (6.38)	20.37 (4.21)	22.99 (3.99)
hipL	48.09 (40.06)	0.47 (0.46)	0.92 (0.25)	0.99 (0.01)	-1.95 (6.20)	11.32 (13.19)	17.54 (3.58)
hipR	58.80 (50.57)	0.42 (0.50)	0.89 (0.26)	0.99 (0.01)	-5.71 (7.34)	9.00 (15.36)	17.44 (3.51)
kneeL	29.16 (9.40)	0.78 (0.28)	0.40 (0.39)	0.74 (0.22)	4.95 (6.22)	-6.35 (5.87)	2.86 (4.03)
kneeR	28.75 (13.10)	0.86 (0.18)	0.41 (0.36)	0.77 (0.21)	5.58 (5.86)	-7.03 (5.15)	3.86 (4.43)
neck	47.92 (42.41)	0.60 (0.43)	0.95 (0.14)	0.98 (0.07)	0.74 (7.14)	12.34 (9.27)	19.58 (6.53)
shoulderL	25.38 (9.25)	0.66 (0.42)	1.00 (0.01)	0.99 (0.01)	1.31 (7.02)	23.40 (4.83)	19.20 (2.67)
shoulderR	26.07 (8.70)	0.74 (0.31)	1.00 (0.01)	0.99 (0.01)	1.50 (6.13)	23.27 (4.69)	18.54 (2.45)
spineBase	36.39 (13.00)	0.56 (0.42)	0.99 (0.02)	0.99 (0.01)	-2.05 (6.53)	16.29 (3.58)	17.42 (3.51)
spineMid	22.87 (8.95)	0.65 (0.40)	0.99 (0.01)	1.00 (0.01)	-0.28 (6.75)	20.78 (3.74)	21.49 (3.56)
spineShoulder	23.18 (10.40)	0.66 (0.39)	0.99 (0.01)	1.00 (0.01)	1.41 (6.91)	20.03 (3.52)	23.08 (3.91)
wristL	27.40 (25.33)	0.86 (0.18)	0.99 (0.06)	0.99 (0.07)	7.33 (5.04)	19.97 (4.58)	20.69 (5.40)
wristR	25.79 (15.32)	0.82 (0.21)	0.99 (0.04)	0.99 (0.02)	6.62 (5.58)	19.95 (6.21)	21.79 (5.81)

## Sheet: SCSW
JointName	Diff_3Dmean	XcorrCoeff	YcorrCoeff	ZcorrCoeff	Xsnr	Ysnr	Zsnr
	K2	K2	K2	K2	K2	K2	K2
ankleL	120.07 (95.64)	0.24 (0.65)	0.40 (0.34)	0.98 (0.03)	-4.54 (7.14)	0.59 (2.26)	18.26 (6.30)
ankleR	122.76 (97.03)	0.25 (0.66)	0.39 (0.35)	0.98 (0.03)	-4.59 (6.91)	0.68 (1.92)	18.13 (5.82)
elbowL	53.00 (20.58)	0.35 (0.48)	0.13 (0.43)	1.00 (0.00)	-1.68 (5.16)	-4.36 (3.57)	30.84 (5.96)
elbowR	48.04 (20.12)	0.36 (0.49)	0.28 (0.46)	1.00 (0.00)	-1.09 (5.67)	-2.09 (4.25)	31.90 (5.93)
footL	141.54 (95.52)	0.26 (0.56)	-0.17 (0.32)	0.97 (0.04)	-4.27 (5.85)	-6.47 (3.53)	15.47 (4.86)
footR	141.23 (97.03)	0.24 (0.58)	-0.13 (0.29)	0.98 (0.04)	-4.43 (5.47)	-5.86 (3.17)	15.67 (4.43)
handL	61.52 (55.32)	0.36 (0.59)	0.77 (0.48)	1.00 (0.01)	-0.96 (7.60)	7.79 (5.39)	27.58 (7.05)
handR	55.80 (50.34)	0.40 (0.58)	0.78 (0.41)	1.00 (0.01)	0.04 (8.41)	7.47 (5.65)	28.86 (7.73)
head	34.77 (17.12)	0.36 (0.61)	0.83 (0.16)	1.00 (0.00)	-1.18 (8.93)	5.05 (4.58)	36.99 (4.88)
hipL	39.63 (16.73)	0.29 (0.57)	0.57 (0.27)	1.00 (0.00)	-2.77 (6.69)	1.17 (3.82)	33.74 (3.79)
hipR	38.61 (16.37)	0.28 (0.57)	0.61 (0.22)	1.00 (0.00)	-2.61 (6.65)	1.10 (3.68)	34.06 (3.88)
kneeL	72.16 (45.99)	0.27 (0.67)	0.08 (0.34)	0.99 (0.01)	-4.17 (7.36)	-5.75 (2.74)	23.52 (6.12)
kneeR	70.73 (47.75)	0.21 (0.67)	0.17 (0.34)	1.00 (0.01)	-5.03 (7.54)	-5.02 (2.75)	24.20 (5.70)
neck	48.68 (82.15)	0.32 (0.57)	0.80 (0.17)	0.99 (0.06)	-2.48 (9.18)	4.44 (4.53)	34.92 (9.69)
shoulderL	37.21 (17.30)	0.32 (0.60)	0.81 (0.14)	1.00 (0.00)	-2.84 (8.16)	5.14 (3.49)	35.39 (4.52)
shoulderR	35.12 (17.04)	0.33 (0.59)	0.79 (0.20)	1.00 (0.00)	-1.95 (8.14)	5.32 (4.20)	34.73 (4.37)
spineBase	38.05 (16.91)	0.28 (0.61)	0.62 (0.26)	1.00 (0.00)	-3.78 (6.77)	0.68 (4.69)	34.27 (3.97)
spineMid	35.37 (16.99)	0.31 (0.62)	0.78 (0.17)	1.00 (0.00)	-3.52 (7.72)	4.17 (3.93)	36.05 (4.33)
spineShoulder	34.96 (16.79)	0.32 (0.63)	0.84 (0.13)	1.00 (0.00)	-3.47 (7.82)	6.09 (4.03)	36.80 (4.59)
wristL	57.69 (45.47)	0.34 (0.59)	0.73 (0.45)	1.00 (0.01)	-2.04 (7.33)	4.89 (5.11)	28.30 (6.78)
wristR	53.76 (43.94)	0.38 (0.58)	0.71 (0.44)	1.00 (0.01)	-0.75 (8.17)	4.71 (5.25)	29.31 (7.65)

## Sheet: POCO
JointName	Diff_3Dmean	XcorrCoeff	YcorrCoeff	ZcorrCoeff	Xsnr	Ysnr	Zsnr
	K2	K2	K2	K2	K2	K2	K2
ankleL	2.70 (2.68)	0.40 (0.31)	0.01 (0.30)	0.43 (0.30)	-12.07 (6.66)	-20.08 (8.67)	-13.14 (6.13)
ankleR	3.38 (4.73)	0.35 (0.31)	0.05 (0.35)	0.40 (0.30)	-13.92 (6.45)	-20.20 (7.89)	-14.99 (5.48)
elbowL	2.37 (0.87)	0.91 (0.09)	0.42 (0.31)	0.96 (0.07)	8.48 (3.55)	-1.12 (4.27)	12.62 (3.22)
elbowR	2.82 (1.13)	0.88 (0.13)	0.28 (0.35)	0.96 (0.06)	7.37 (3.55)	-3.57 (4.81)	12.33 (3.48)
footL	8.84 (13.23)	0.02 (0.28)	0.04 (0.21)	0.21 (0.32)	-23.04 (10.39)	-30.32 (11.30)	-27.44 (13.29)
footR	11.78 (13.45)	0.13 (0.24)	0.05 (0.25)	0.18 (0.29)	-26.10 (9.13)	-33.75 (13.63)	-32.38 (15.34)
handL	3.84 (2.69)	0.84 (0.15)	0.34 (0.28)	0.92 (0.10)	6.00 (4.29)	-4.79 (6.72)	9.95 (4.33)
handR	3.85 (2.63)	0.84 (0.19)	0.39 (0.30)	0.92 (0.11)	5.71 (4.64)	-4.25 (6.81)	9.66 (4.38)
head	2.50 (0.94)	0.92 (0.09)	0.75 (0.21)	0.96 (0.10)	9.11 (3.74)	4.15 (3.83)	12.19 (3.23)
hipL	2.27 (0.89)	0.83 (0.16)	0.33 (0.42)	0.95 (0.08)	5.04 (4.67)	-1.70 (4.87)	10.12 (2.59)
hipR	2.23 (0.88)	0.83 (0.17)	0.48 (0.37)	0.94 (0.08)	5.37 (4.71)	-0.62 (4.46)	9.85 (2.41)
kneeL	2.49 (1.55)	0.79 (0.20)	-0.14 (0.36)	0.90 (0.09)	2.63 (4.96)	-14.30 (6.91)	6.90 (4.05)
kneeR	2.30 (2.11)	0.82 (0.19)	-0.01 (0.38)	0.89 (0.10)	4.11 (4.99)	-12.75 (7.03)	6.37 (4.19)
neck	2.88 (1.54)	0.88 (0.14)	-0.14 (0.40)	0.94 (0.13)	7.32 (3.39)	-4.22 (3.17)	12.10 (4.35)
shoulderL	2.38 (0.97)	0.90 (0.14)	0.64 (0.26)	0.95 (0.09)	9.08 (4.14)	2.76 (2.61)	10.95 (3.32)
shoulderR	2.92 (1.12)	0.89 (0.11)	0.46 (0.30)	0.94 (0.08)	7.64 (3.57)	-0.38 (3.44)	9.79 (3.35)
spineBase	2.19 (0.85)	0.85 (0.15)	0.27 (0.40)	0.95 (0.08)	5.87 (4.08)	-9.62 (5.80)	10.21 (2.46)
spineMid	1.88 (0.75)	0.92 (0.08)	0.57 (0.27)	0.96 (0.10)	8.41 (3.14)	-0.80 (4.38)	11.94 (2.94)
spineShoulder	2.25 (0.99)	0.90 (0.12)	0.60 (0.23)	0.96 (0.10)	8.05 (3.45)	1.71 (3.02)	12.29 (3.17)
wristL	3.04 (1.59)	0.85 (0.15)	0.45 (0.29)	0.94 (0.08)	6.20 (4.96)	-3.01 (6.26)	10.60 (3.69)
wristR	3.55 (2.48)	0.86 (0.14)	0.42 (0.28)	0.92 (0.10)	5.87 (5.08)	-3.64 (6.60)	9.80 (4.64)

## Sheet: SIP
JointName	Diff_3Dmean	XcorrCoeff	YcorrCoeff	ZcorrCoeff	Xsnr	Ysnr	Zsnr
	K2	K2	K2	K2	K2	K2	K2
ankleL	41.99 (14.09)	0.94 (0.07)	0.75 (0.32)	0.98 (0.02)	10.20 (4.59)	3.03 (2.06)	14.67 (4.58)
ankleR	42.54 (15.33)	0.94 (0.07)	0.75 (0.26)	0.97 (0.03)	10.21 (4.63)	2.75 (1.91)	14.45 (4.85)
elbowL	21.23 (8.33)	0.95 (0.04)	0.25 (0.42)	0.98 (0.02)	9.77 (2.52)	-2.11 (4.35)	15.60 (4.59)
elbowR	22.12 (9.83)	0.92 (0.06)	0.21 (0.45)	0.98 (0.02)	8.75 (3.09)	-1.51 (3.86)	16.28 (5.11)
footL	39.66 (8.89)	0.81 (0.19)	0.31 (0.50)	0.87 (0.15)	4.55 (5.08)	0.21 (3.96)	7.18 (6.48)
footR	40.07 (8.79)	0.79 (0.19)	0.24 (0.57)	0.87 (0.14)	3.98 (5.20)	0.08 (3.70)	7.22 (6.84)
handL	20.85 (10.51)	0.95 (0.05)	0.86 (0.18)	0.99 (0.01)	10.51 (3.48)	7.46 (4.83)	16.43 (3.73)
handR	18.70 (10.32)	0.96 (0.05)	0.85 (0.15)	0.99 (0.01)	12.12 (3.89)	6.72 (4.52)	17.78 (4.34)
head	11.51 (5.08)	0.95 (0.05)	0.80 (0.16)	0.99 (0.02)	10.64 (3.34)	4.24 (2.36)	19.66 (5.73)
hipL	13.80 (3.22)	0.93 (0.06)	0.54 (0.20)	0.98 (0.04)	8.94 (2.85)	0.54 (2.76)	15.90 (4.90)
hipR	14.24 (3.43)	0.93 (0.06)	0.61 (0.22)	0.97 (0.03)	8.98 (2.90)	1.10 (3.47)	15.15 (4.72)
kneeL	27.21 (8.79)	0.94 (0.06)	0.92 (0.06)	0.98 (0.01)	10.53 (3.90)	7.90 (3.18)	13.36 (2.99)
kneeR	27.72 (9.07)	0.94 (0.08)	0.91 (0.06)	0.98 (0.01)	9.51 (4.50)	7.50 (2.96)	13.09 (2.70)
neck	16.41 (8.48)	0.86 (0.21)	0.23 (0.28)	0.98 (0.07)	7.52 (4.95)	-2.13 (3.32)	18.83 (8.01)
shoulderL	12.56 (3.80)	0.95 (0.05)	0.78 (0.13)	0.98 (0.03)	11.13 (3.50)	4.37 (2.18)	16.12 (5.04)
shoulderR	13.43 (3.27)	0.94 (0.05)	0.57 (0.24)	0.98 (0.03)	10.43 (3.25)	1.46 (2.95)	16.39 (5.18)
spineBase	12.12 (2.71)	0.94 (0.04)	0.51 (0.24)	0.98 (0.03)	9.33 (2.93)	-1.51 (3.76)	16.72 (5.06)
spineMid	9.90 (2.62)	0.95 (0.04)	0.62 (0.18)	0.99 (0.02)	10.72 (3.08)	0.21 (3.22)	19.08 (5.15)
spineShoulder	10.16 (3.12)	0.95 (0.04)	0.64 (0.16)	0.99 (0.03)	10.15 (3.07)	1.15 (3.09)	20.62 (5.61)
wristL	20.14 (7.81)	0.95 (0.05)	0.84 (0.15)	0.98 (0.02)	10.45 (3.04)	6.23 (4.18)	14.94 (3.55)
wristR	18.52 (8.15)	0.94 (0.06)	0.82 (0.19)	0.99 (0.01)	10.90 (4.06)	5.42 (3.96)	16.66 (3.95)
