# Supplementary material for: Accuracy and repeatability of the Microsoft Azure Kinect for clinical measurement of motor function
Source: PLoS One. 2023 Jan 26;18(1):e0279697. doi: 10.1371/journal.pone.0279697 (PMC9879399; doi:10.1371/journal.pone.0279697)
Supplement: S2 File — (XLSX) [file pone.0279697.s002.xlsx]

## Sheet: SAS
JointName	Diff_3Dmean	XcorrCoeff	YcorrCoeff	ZcorrCoeff	Xsnr	Ysnr	Zsnr
ankleL	67.64 (50.27)	-0.01 (0.44)	-0.09 (0.45)	0.29 (0.44)	-14.70 (6.71)	-25.17 (9.50)	-15.36 (11.83)
ankleR	81.00 (50.52)	-0.09 (0.44)	-0.23 (0.42)	0.25 (0.43)	-17.38 (6.48)	-27.52 (8.79)	-18.00 (12.19)
elbowL	38.27 (23.14)	0.67 (0.33)	0.99 (0.01)	0.98 (0.05)	1.08 (5.77)	17.58 (2.95)	19.59 (7.62)
elbowR	43.71 (40.48)	0.52 (0.36)	0.99 (0.02)	0.96 (0.14)	0.43 (4.16)	17.01 (3.28)	19.46 (7.77)
footL	70.43 (52.23)	-0.02 (0.44)	-0.01 (0.44)	0.14 (0.44)	-19.11 (7.09)	-24.17 (9.17)	-21.01 (12.79)
footR	81.98 (50.41)	-0.00 (0.48)	-0.20 (0.41)	0.20 (0.39)	-21.61 (8.37)	-25.30 (9.42)	-22.56 (13.13)
handL	41.16 (9.85)	0.51 (0.34)	0.99 (0.01)	0.99 (0.01)	-0.88 (4.56)	17.67 (2.60)	17.70 (3.58)
handR	38.19 (12.18)	0.68 (0.28)	0.99 (0.02)	0.99 (0.01)	2.33 (4.56)	17.01 (3.21)	17.46 (3.81)
head	35.33 (17.17)	0.53 (0.46)	0.99 (0.02)	0.99 (0.01)	-2.89 (6.25)	19.36 (4.39)	20.30 (4.37)
hipL	55.61 (37.71)	0.42 (0.59)	0.92 (0.25)	0.99 (0.01)	-4.77 (6.97)	12.26 (13.50)	13.80 (2.47)
hipR	62.85 (46.70)	0.40 (0.52)	0.89 (0.26)	0.99 (0.01)	-5.44 (7.07)	9.75 (15.50)	13.59 (2.07)
kneeL	70.17 (47.67)	0.20 (0.48)	0.56 (0.42)	0.42 (0.36)	-4.88 (5.04)	-11.72 (8.83)	-2.91 (6.19)
kneeR	76.03 (44.09)	0.05 (0.42)	0.60 (0.46)	0.46 (0.36)	-5.43 (4.41)	-13.69 (7.53)	-2.47 (5.60)
neck	45.23 (38.58)	0.45 (0.57)	0.96 (0.14)	0.99 (0.06)	-3.84 (7.36)	16.94 (10.82)	17.96 (5.42)
shoulderL	33.31 (9.15)	0.37 (0.55)	0.99 (0.01)	0.99 (0.01)	-5.32 (6.44)	19.51 (3.01)	19.38 (2.82)
shoulderR	29.32 (7.40)	0.61 (0.42)	0.99 (0.01)	0.99 (0.01)	-2.21 (7.10)	20.24 (3.22)	19.73 (2.64)
spineBase	45.37 (12.50)	0.55 (0.51)	0.99 (0.01)	0.99 (0.01)	-3.23 (6.76)	16.32 (3.23)	13.74 (2.24)
spineMid	36.00 (8.79)	0.52 (0.52)	0.99 (0.01)	0.99 (0.01)	-4.48 (6.92)	18.42 (3.02)	15.79 (2.15)
spineShoulder	33.20 (8.96)	0.50 (0.51)	0.99 (0.01)	1.00 (0.01)	-4.19 (6.48)	16.61 (2.36)	21.98 (3.57)
wristL	41.48 (25.30)	0.56 (0.37)	0.99 (0.06)	0.98 (0.07)	0.19 (5.45)	17.64 (3.15)	16.16 (4.27)
wristR	38.21 (16.48)	0.71 (0.26)	0.99 (0.05)	0.99 (0.03)	2.71 (5.45)	17.27 (4.91)	16.27 (5.28)

## Sheet: SCSW
JointName	Diff_3Dmean	XcorrCoeff	YcorrCoeff	ZcorrCoeff	Xsnr	Ysnr	Zsnr
ankleL	157.63 (126.67)	0.10 (0.62)	0.29 (0.66)	0.81 (0.33)	-8.54 (7.51)	0.17 (6.41)	6.88 (10.22)
ankleR	165.09 (117.33)	0.10 (0.60)	0.30 (0.55)	0.82 (0.31)	-9.04 (7.68)	-0.19 (5.84)	6.53 (10.55)
elbowL	56.03 (38.30)	0.26 (0.63)	0.50 (0.45)	0.99 (0.01)	-2.01 (6.15)	0.70 (4.56)	18.54 (8.36)
elbowR	52.88 (33.81)	0.25 (0.62)	0.53 (0.44)	0.99 (0.02)	-2.93 (6.15)	0.65 (4.90)	18.88 (7.66)
footL	168.55 (141.53)	0.15 (0.57)	0.13 (0.67)	0.77 (0.35)	-8.42 (8.05)	-4.89 (5.70)	5.75 (11.21)
footR	180.78 (128.44)	0.02 (0.63)	0.34 (0.54)	0.80 (0.32)	-8.05 (8.03)	-3.75 (5.70)	5.18 (11.02)
handL	110.34 (95.42)	0.19 (0.61)	0.37 (0.70)	0.93 (0.12)	-4.62 (6.42)	2.24 (6.54)	12.16 (9.96)
handR	99.28 (87.40)	0.20 (0.63)	0.29 (0.65)	0.92 (0.26)	-4.30 (6.74)	-0.71 (5.91)	13.05 (9.00)
head	37.95 (15.39)	0.17 (0.67)	0.53 (0.44)	1.00 (0.00)	-6.49 (7.27)	-0.13 (5.16)	24.46 (5.97)
hipL	33.64 (14.63)	0.23 (0.64)	0.55 (0.41)	1.00 (0.00)	-3.12 (6.27)	1.51 (4.74)	25.22 (6.09)
hipR	35.81 (15.50)	0.22 (0.65)	0.52 (0.41)	1.00 (0.00)	-3.49 (6.26)	1.05 (4.21)	24.36 (6.14)
kneeL	87.50 (65.09)	0.26 (0.60)	0.27 (0.53)	0.96 (0.09)	-7.18 (5.97)	-5.25 (5.23)	12.92 (9.04)
kneeR	89.88 (65.29)	0.10 (0.67)	0.23 (0.55)	0.97 (0.05)	-8.11 (7.64)	-3.91 (5.50)	13.60 (8.63)
neck	41.78 (32.44)	0.26 (0.67)	0.58 (0.43)	0.99 (0.02)	-5.13 (6.83)	1.05 (5.60)	23.81 (8.27)
shoulderL	36.12 (14.85)	0.28 (0.65)	0.49 (0.46)	1.00 (0.00)	-5.87 (6.61)	0.54 (4.73)	24.03 (6.12)
shoulderR	39.65 (17.12)	0.28 (0.67)	0.58 (0.42)	1.00 (0.00)	-6.44 (6.47)	1.09 (5.04)	22.90 (5.87)
spineBase	32.95 (14.76)	0.24 (0.66)	0.58 (0.38)	1.00 (0.00)	-5.59 (5.97)	0.83 (4.79)	25.90 (6.86)
spineMid	32.97 (14.77)	0.27 (0.65)	0.63 (0.39)	1.00 (0.00)	-6.75 (6.27)	2.15 (4.69)	26.04 (6.74)
spineShoulder	34.97 (14.58)	0.27 (0.66)	0.59 (0.44)	1.00 (0.00)	-7.62 (6.66)	1.63 (5.00)	25.56 (6.50)
wristL	90.62 (77.04)	0.22 (0.61)	0.41 (0.71)	0.96 (0.07)	-4.72 (6.49)	2.64 (6.99)	14.09 (9.27)
wristR	85.72 (70.49)	0.02 (0.69)	0.36 (0.66)	0.95 (0.12)	-5.89 (5.87)	0.37 (6.10)	14.35 (9.37)

## Sheet: POCO
JointName	Diff_3Dmean	XcorrCoeff	YcorrCoeff	ZcorrCoeff	Xsnr	Ysnr	Zsnr
ankleL	10.03 (5.73)	0.12 (0.33)	0.03 (0.27)	0.08 (0.24)	-24.96 (6.31)	-28.48 (6.79)	-29.67 (7.53)
ankleR	10.29 (4.65)	0.11 (0.32)	0.06 (0.32)	0.04 (0.24)	-26.31 (6.57)	-28.09 (7.08)	-31.53 (7.88)
elbowL	4.63 (2.75)	0.71 (0.24)	0.28 (0.29)	0.88 (0.17)	2.34 (4.95)	-6.24 (4.38)	7.14 (5.27)
elbowR	5.28 (3.31)	0.57 (0.36)	0.30 (0.30)	0.86 (0.18)	0.87 (5.59)	-7.22 (4.18)	6.30 (5.63)
footL	14.94 (12.88)	0.06 (0.26)	0.08 (0.27)	0.02 (0.27)	-31.02 (8.84)	-35.79 (7.98)	-36.94 (10.73)
footR	13.88 (6.40)	-0.03 (0.30)	0.03 (0.25)	-0.02 (0.22)	-36.28 (8.26)	-38.17 (9.56)	-38.35 (9.59)
handL	9.05 (5.06)	0.45 (0.35)	0.24 (0.31)	0.68 (0.26)	-3.98 (5.62)	-8.71 (5.05)	-0.12 (6.81)
handR	11.20 (8.25)	0.35 (0.37)	0.24 (0.33)	0.66 (0.32)	-6.23 (6.88)	-9.49 (5.95)	0.25 (8.41)
head	6.40 (2.92)	0.64 (0.37)	0.11 (0.30)	0.84 (0.18)	1.70 (5.32)	-8.66 (4.50)	6.47 (5.10)
hipL	3.68 (1.18)	0.72 (0.23)	0.13 (0.31)	0.90 (0.09)	0.48 (5.01)	-8.88 (3.95)	7.81 (3.66)
hipR	3.63 (1.09)	0.71 (0.22)	0.07 (0.31)	0.92 (0.06)	0.20 (4.81)	-8.60 (3.54)	8.36 (3.23)
kneeL	4.97 (2.31)	0.44 (0.31)	0.06 (0.32)	0.70 (0.18)	-5.68 (5.18)	-19.32 (6.08)	-0.56 (4.83)
kneeR	5.30 (2.29)	0.36 (0.32)	0.07 (0.34)	0.62 (0.22)	-6.16 (5.27)	-19.99 (6.78)	-2.52 (4.77)
neck	4.83 (1.93)	0.73 (0.27)	0.06 (0.27)	0.89 (0.12)	3.15 (4.86)	-10.41 (3.98)	7.72 (4.58)
shoulderL	4.71 (1.70)	0.74 (0.28)	0.24 (0.29)	0.89 (0.10)	3.23 (4.89)	-7.44 (4.10)	7.68 (3.98)
shoulderR	4.92 (1.64)	0.77 (0.24)	0.22 (0.29)	0.88 (0.08)	3.10 (5.04)	-8.51 (3.90)	6.79 (3.77)
spineBase	3.28 (1.07)	0.75 (0.21)	0.11 (0.27)	0.94 (0.04)	1.61 (4.33)	-17.52 (4.49)	10.08 (3.32)
spineMid	3.16 (0.91)	0.80 (0.21)	0.19 (0.23)	0.94 (0.05)	3.60 (4.75)	-10.59 (4.02)	10.04 (3.22)
spineShoulder	4.14 (1.53)	0.77 (0.25)	0.16 (0.25)	0.92 (0.09)	3.26 (5.40)	-8.00 (4.04)	9.05 (4.16)
wristL	5.93 (4.36)	0.43 (0.33)	0.32 (0.30)	0.83 (0.23)	-2.35 (5.01)	-6.31 (4.64)	5.58 (6.98)
wristR	7.62 (4.91)	0.29 (0.40)	0.33 (0.31)	0.76 (0.24)	-3.90 (5.50)	-8.35 (5.66)	2.72 (6.85)

## Sheet: SIP
JointName	Diff_3Dmean	XcorrCoeff	YcorrCoeff	ZcorrCoeff	Xsnr	Ysnr	Zsnr
ankleL	42.24 (18.95)	0.77 (0.18)	0.87 (0.10)	0.89 (0.10)	3.38 (4.17)	6.27 (2.48)	6.46 (5.69)
ankleR	42.03 (21.16)	0.74 (0.20)	0.85 (0.13)	0.90 (0.09)	1.93 (4.55)	5.79 (2.69)	7.05 (5.60)
elbowL	20.83 (7.71)	0.90 (0.10)	0.50 (0.31)	0.97 (0.05)	7.40 (2.89)	-0.63 (3.02)	15.75 (5.53)
elbowR	22.80 (8.59)	0.82 (0.16)	0.54 (0.26)	0.97 (0.06)	5.57 (3.10)	-0.22 (3.22)	16.43 (5.42)
footL	42.60 (17.91)	0.66 (0.21)	0.70 (0.23)	0.82 (0.17)	0.15 (4.25)	2.79 (4.43)	4.68 (6.46)
footR	43.05 (17.31)	0.60 (0.23)	0.68 (0.24)	0.84 (0.15)	-1.50 (3.94)	2.03 (4.44)	5.37 (6.22)
handL	33.23 (17.78)	0.81 (0.14)	0.71 (0.23)	0.95 (0.07)	4.28 (3.58)	3.08 (4.81)	12.73 (4.96)
handR	34.78 (17.40)	0.80 (0.13)	0.69 (0.20)	0.95 (0.07)	3.72 (3.32)	1.46 (4.59)	12.21 (3.99)
head	20.45 (8.87)	0.91 (0.08)	0.35 (0.27)	0.93 (0.11)	7.02 (3.30)	-3.40 (3.91)	13.02 (6.94)
hipL	15.64 (4.36)	0.91 (0.06)	0.23 (0.28)	0.98 (0.03)	7.59 (2.68)	-3.14 (3.48)	16.73 (5.61)
hipR	15.78 (4.15)	0.91 (0.06)	0.33 (0.26)	0.98 (0.03)	7.49 (2.65)	-2.51 (3.42)	16.14 (5.25)
kneeL	32.39 (20.73)	0.79 (0.16)	0.82 (0.13)	0.96 (0.09)	4.61 (3.33)	5.13 (3.15)	14.33 (4.97)
kneeR	32.00 (17.62)	0.82 (0.14)	0.81 (0.13)	0.96 (0.07)	4.01 (3.64)	4.75 (2.81)	14.02 (4.87)
neck	17.49 (8.96)	0.87 (0.20)	0.35 (0.27)	0.96 (0.09)	8.06 (5.33)	-4.32 (3.81)	14.81 (7.96)
shoulderL	15.89 (5.14)	0.94 (0.07)	0.54 (0.18)	0.97 (0.05)	9.62 (3.60)	-2.28 (3.55)	15.05 (5.96)
shoulderR	15.58 (4.23)	0.93 (0.05)	0.51 (0.21)	0.97 (0.06)	9.10 (3.46)	-2.71 (3.18)	15.87 (6.19)
spineBase	13.11 (3.81)	0.93 (0.05)	0.37 (0.24)	0.99 (0.02)	8.66 (2.84)	-5.91 (3.47)	18.60 (5.52)
spineMid	11.86 (3.29)	0.95 (0.04)	0.44 (0.20)	0.99 (0.02)	9.73 (3.30)	-4.86 (3.43)	18.51 (5.77)
spineShoulder	13.84 (3.31)	0.94 (0.04)	0.39 (0.22)	0.97 (0.04)	8.46 (3.18)	-4.63 (3.85)	17.04 (6.48)
wristL	31.50 (15.29)	0.82 (0.13)	0.69 (0.17)	0.95 (0.07)	5.02 (3.05)	2.47 (3.14)	11.39 (4.06)
wristR	30.17 (13.52)	0.75 (0.18)	0.65 (0.22)	0.97 (0.06)	3.88 (3.57)	1.00 (3.91)	13.26 (3.83)
